# Supplementary material for: Neuropathic Injury–Induced Plasticity of GABAergic System in Peripheral Sensory Ganglia
Source: Front Pharmacol. 2021 Jul 27;12:702218. doi: 10.3389/fphar.2021.702218 (PMC8354334; doi:10.3389/fphar.2021.702218)
Supplement: Supplementary file 3 [file DataSheet3.xlsx]

## Sheet: Fig4A
	Fig4A（left） scatter diagram data
	X	Current density（Y）		Fig4A（left） statistical data								Fig4A （right）pie data
	control	5.77		X	Current density（Y）					Mann-Whitney Test		X		percent	number	Pearson Chi-Square
	control	8.74			Min	Q1	Median	Q3	Max			control	NO current	0.14	4	p=0.3
	control	89.83		control	0.42	1.75	3.91	7.095	89.83				current	0.86	21
	control	1.94		5th small	1.3	2.675	5	9.17	30	p=0.68359（vs control）		5th small	NO current	0	0
	control	70.49		14th small	0.24	0.32	1.2	2.5825	11.04	p=0.00879（vs control）			current	1	13
	control	76.48										14th small	NO current	0.09091	1
	control	3.84											current	0.90909	10
	control	1.5
	control	3.53
	control	4.02
	control	7.03
	control	7.15
	control	1.56
	control	7.04
	control	3.51
	control	3.91
	control	1.33
	control	4.91
	control	1
	control	0.42
	control	2.84
	5th small	4.01
	5th small	5
	5th small	10.84
	5th small	13.5
	5th small	3.34
	5th small	5.77
	5th small	30
	5th small	7.5
	5th small	1.3
	5th small	3.14
	5th small	1.51
	5th small	2.21
	5th small	6.47
	14th small	3.79
	14th small	1.04
	14th small	2.18
	14th small	1.36
	14th small	0.26
	14th small	11.04
	14th small	1.5
	14th small	0.76
	14th small	0.34
	14th small	0.24

## Sheet: Fig4B
Fig4B（left） statistical data								Fig4B （right）pie data
X	Current density（Y）							X		percent	number	Pearson Chi-Square
	Min	Q1	Median	Q3	Max	Mann-Whitney Test		control	NO current	0.46154	12
control	0.54	1.475	2.905	7.4025	11.1				current	0.53846	14
5th medium	0.29	2.9525	4.12	6.94	21.85	p=0.39411(vs control)		5th small	NO current	0.05882	1	p=0.013（vs control）
14th medium	0.6	1.6275	2.92	4.825	8.34	p=0.81827(vs control)			current	0.94118	16
								14th small	NO current	0.06667	1	p=0.023（vs control）
									current	0.93333	14

## Sheet: Fig4C
	Fig4C（left） statistical data								Fig4C （right）pie data
	X	Current density（Y）					Mann-Whitney Test		X		percent	number	Pearson Chi-Square
		Min	Q1	Median	Q3	Max			control	NO current	0.1	3	p=0.578
	control	0.42	1.34	2.06	5.44	16.1				current	0.9	27
	5th large	0.68	1.425	5.19	12.54	32.29	p=0.18407（vs control）		5th large	NO current	0.06667	1
	14th large	0.63	0.9175	1.235	2.7525	8.18	p=0.18795（vs control）			current	0.93333	13
									14th large	NO current	0	0
										current	1	10
									--
